# Supplementary material for: A Sensitive SPE-LC-MS/MS Method for Determination of Selected Veterinary Drugs and Other Organic Contaminants in Human Urine: Development, Validation, and Application Study
Source: Int J Mol Sci. 2025 Sep 16;26(18):9025. doi: 10.3390/ijms26189025 (PMC12469592; doi:10.3390/ijms26189025)
Supplement: Supplementary file 1 [file ijms-26-09025-s001.zip]

Archive with 1 entries (1 files):
- ijms-3870215-supplementary.pdf
